# Supplementary material for: Predictive Validity of Motor Fitness and Flexibility Tests in Adults and Older Adults: A Systematic Review
Source: J Clin Med. 2022 Jan 10;11(2):328. doi: 10.3390/jcm11020328 (PMC8779466; doi:10.3390/jcm11020328)
Supplement: Supplementary file 1 [file jcm-11-00328-s001.zip]

Archive with 8 entries (7 files):
- jcm-1466181-supplementary/
- jcm-1466181-supplementary/SupplementaryFigure1.pdf
- jcm-1466181-supplementary/SupplementaryFigure2.pdf
- jcm-1466181-supplementary/SupplementaryFigure3.pdf
- jcm-1466181-supplementary/SupplementaryMaterial1_Search strategy terms.pdf
- jcm-1466181-supplementary/SupplementaryMaterial2_ListofExcluded.pdf
- jcm-1466181-supplementary/SupplementaryTable 6.pdf
- jcm-1466181-supplementary/SupplementaryTables 1-5.pdf
